# Supplementary material for: Extracellular Vesicle Associated miRNAs Regulate Signaling Pathways Involved in COVID-19 Pneumonia and the Progression to Severe Acute Respiratory Corona Virus-2 Syndrome
Source: Front Immunol. 2021 Dec 9;12:784028. doi: 10.3389/fimmu.2021.784028 (PMC8696174; doi:10.3389/fimmu.2021.784028)
Supplement: Supplementary file 1 [file DataSheet_1.zip]

Archive with 3 entries (3 files):
- Supplement Meidert et al/e-Table 1 NGS details.docx
- Supplement Meidert et al/e-Table 2 qPCR miRNA.docx
- Supplement Meidert et al/e-Table 3 qPCR mRNA.docx
